# Supplementary material for: The tumor suppressor gene KCTD11REN is regulated by Sp1 and methylation and its expression is reduced in tumors
Source: Mol Cancer. 2010 Jun 30;9:172. doi: 10.1186/1476-4598-9-172 (PMC2913982; doi:10.1186/1476-4598-9-172)
Supplement: Additional file 2 — Table - Primer sequences for cloning KCTD11 promoter constructs, for q-PCR, for EMSA Sp1 canonic and Sp1-KCTD11 promoter probes, for CHIP-q-PCR and for methylation study. [file 1476-4598-9-172-S2.XLS]

## Sheet: Sheet1
Primer sequences for cloning KCDT11 promoter constructs	Primer Sequences
-522/+99–KCTD11	F 5’-ACT GCT CGA GCG CTG CGG GGC GGG GGC TCT C-3’
	R 5'-ACT GAA GCT TGA GGG CTC TGA TGG AAA CAG CCA GGA-3’
-398/+99–KCTD11	F 5’-ACT GCT CGA GGC TGG AAG GCA TCC CCG GAA TGC G-3’
	R 5’-ACT GAA GCT TGA GGG CTC TGA TGG AAA CAG CCA GGA-3’
-338/+99–KCTD11	F 5’-ACT GCT CGA GGG AGC CGC TGG GAG GGA CTC GG-3’
	R 5’-ACT GAA GCT TGA GGG CTC TGA TGG AAA CAG CCA GGA-3’
-268/+99–KCTD11	F 5’-ACT GCT CGA GAG GCT CCA GCC CCG CCG ACT TGC-3’
	R 5’-ACT GAA GCT TGA GGG CTC TGA TGG AAA CAG CCA GGA-3’
-156/+99–KCTD11	F 5’-ACT GCT CGA GTC TGC CAG TCC AGC CAG TCC GCC C-3’
	R 5’-ACT GAA GCT TGA GGG CTC TGA TGG AAA CAG CCA GGA-3’
-37/+99–KCTD11	F 5’-ACT GCT CGA GTG TCT CTT AAA GGG CCC CGG GCC G-3’
	R 5’-ACT GAA GCT TGA GGG CTC TGA TGG AAA CAG CCA GGA-3’
-81/+99–KCTD11	F 5’-ACT GCT CGA GCG CGA GCC TCG CGG GGG CGG G-3’
	R 5’-ACT GAA GCT TGA GGG CTC TGA TGG AAA CAG CCA GGA-3’
-522/-157-D-37/+99–KCTD11	F 5’- ACT GCT CGA GCG CTG CGG GGC GGG GGC TCT C-3’
	R 5’-ACT GCT CGA GTG TCT CTT AAA GGG CCC CGG GCC G- 3’
	F 5’-ACT GCT CGA GCG CTG GCG GGA CGG GGT GAC TCA-3’
	R 5’-ACT GAA GCT TGA GGG CTC TGA TGG AAA CAG CCA GGA-3’
EMSA probe sequences	Primer sequences
Sp1A	CTG CCG AGG GGT GGG GCT GGC CCT
Sp1B	GCT CAG CAC CCG CCC CCT CGG GAA
Sp1C	GGA GCC GCT GGG AGG GAC TCG GC
Sp1D	CTG AGC GGC GGC GGG GCG GTC GTG
Sp1E	CCT CGC GGG GGC GGG GGC GGG GCG
Sp1F	CGC CAA GGG GCG GGG CTG TCT CTT
Sp1 canonic probe	GGG GTA AGG GGC GGG GAT AAG
Q-RT primers	Primer sequences	Amplicon size	Annealing Temp.	Cycles number
KCDT11 F	5’- GAC ACC TTC CGA GCC AAC C - 3’	80 bp	60C	37
KCDT11 R	5’- CCA CTG GCC ACA CCA AAT C-3’		60C	37
GAPDH F	5’- AGC AAT GCC TCC TGC ACC ACC AAC-3’	137 bp	60C	37
GAPDH R	5’- CCG GAG GGG CCA TCC ACA GTC T -3’		60C	37
Primers for methylation study	Primer sequences	Amplicon size	Annealing Temp.	Cycles number
1-30 CpG F	5’- GGG GTT TGC GAG CTC CAG TC-3'	344 bp	60	35
1-30 CpG R	5’-AAC TAA AAC CTC TAA TCC CAC-3'	344 bp	60	35
31-72 CpG F	5’-GGT GGG ATT AGA GGT TTT AGT-3’	371 bp	64	35
31-72 CpG R	5’- TCT AAT AAA AAC AAC CAA AAA TT-3’	371 bp	64	35
Primers for Real Time qPCR-ChIP assay	Primer sequences	Amplicon size	Annealing temp.	Cycles number
KCDT11 F	5'-CTGAGCGGTGGGATTAGAGG-3'	60 bp	60C	40
KCDT11 R	5'-TGTGCCCGATCTCACGTCT-3'		60C	40
GAPDH F	5'-GACGGCCGCATCTTCTTGT-3'	100 bp	60C	40
GAPDH R	5'-CCTGGTGACCAGGCGC-3'		60C	40
